# Supplementary material for: Changes in salivary microbiota increase volatile sulfur compounds production in healthy male subjects with academic-related chronic stress
Source: PLoS One. 2017 Mar 20;12(3):e0173686. doi: 10.1371/journal.pone.0173686 (PMC5358872; doi:10.1371/journal.pone.0173686)
Supplement: S1 File — Clinical parameters obtained in the present study. (XLSX) [file pone.0173686.s003.xlsx]

## Sheet: Stressed Group
SUBJECT NUMBER	AGE	MBI-SS score	H2S (ppb)	CH3SH (ppb)	(CH3)2S (ppb)	TOTAL BACTERIAL COUNTS (CELLS/ML)	Actinomyces odontolyticus (%REL)	Fusobacterium nucleatum (%REL)	Porphyromonas gingivalis (%REL)	Solobacterium moorei (%REL)	Treponema denticola (%REL)	Tannerella forsythia (%REL)	Veillonella dispar (%REL)	Tongue coating (score)	Plaque Index (%)	Ginvival Index (%)
3	20	41	85.3333	13.6667	0.666667	1.3353e+09	2.34202	0.0579928	0	1	0	0	0.238955	0	0.9	0.9
4	18	52	55.3333	26	7	1.56655e+09	3.79803	0.00914214	0	1.7	0	0	0.0551948	0	6.3	5.4
15	20	50	44.6667	3	4.66667	8.81841e+08	8.30465	0.0575881	0	5.6	0.025748	0.00897729	4.94291	0	4.5	3.6
21	20	41	28	24	21	1.29817e+09	9.952	0.0493343	0	3	0	0.000277541	5.30182	0	0.9	0.9
22	19	59	57.6667	0	0.666667	4.36173e+09	3.75508	0.0462269	0	1.1	0	0.00254636	3.5531	0	2.7	3.6
23	20	41	32	1	9.33333	2.76437e+09	12.2289	0.0276527	0	2.9	0.0105441	0	2.0912	1	4.5	3.6
25	23	50	82.6667	0	1	1.43134e+09	8.11936	0.0351187	0	0.8	0.000920165	0	5.64082	0	4.5	2.5
32	20	41	83	25	11	2.5266e+09	4.92834	0.0165279	0	1	0.00134595	0.000368071	0	0	4.5	1.8
36	20	53	83	26	6.33333	8.24859e+08	6.03655	0.3029	0	4.1	0	0	2.08758	0	6.3	2.7
37	21	56	99.3333	13.6667	29.6667	6.48879e+08	6.61683	0.161109	0	3.1	0	0.018169	4.19682	0	6.3	5.4
40	20	43	52.6667	0	3.33333	1.03177e+09	4.57373	0.0393308	0	1.8	0.00217321	0.00095416	0.118359	1	4.5	4.5
42	22	47	129.667	10.3333	3.33333	5.952e+08	10.3077	0.060964	0	1.3	0	0.00235835	2.7455	0	2.7	2.7
43	21	48	2	0	11	1.43321e+08	11.4742	0.0540097	0	0.6	0.00662689	0	1.66247	0	2.7	4.5
47	21	49	97.6667	35.6667	5.33333	1.30455e+09	3.51717	0.0732156	0	2.9	0.0112543	0.000531999	0.158779	0	6.3	5.4
48	22	82	95	39.3333	8	1.37107e+09	8.18581	0.0771696	0	2.9	0	0.000458948	13.7481	0	0	0
50	21	44	22.3333	0	3.66667	3.09859e+07	0.202172	0	0	0	0	0	1.26537	0	5.4	5.4
55	22	51	79.3333	66.3333	11.3333	3.18349e+08	11.1982	1.01459	0	2.7	0.137164	0.00308683	3.51176	0	2	0
56	22	43	29	0	4.66667	1.28635e+08	8.96486	0.0238573	0	4.1	0.00200036	0	0	0	3.6	3.6
66	18	45	4	1.66667	2.33333	3.27978e+08	6.55143	0.0382359	0	2.3	0.000567151	0	9.62118	0	6.3	3.6
73	19	42	44.6667	6	10.3333	8.65514e+08	7.99556	0.11573	0	6.5	0.00492619	0.00297593	0.632496	1	4.5	2.7
76	21	54	81.6667	13.6667	5	4.77733e+08	13.5993	0.0558774	0	8.6	0.161765	0.00670791	0.0864884	1	4.5	3.6
Median	20	48	57.6667	10.3333	5.33333	8.81841e+08	7.99556	0.0540097	0	2.7	0.000920165	0.000368071	2.08758	0	4.5	3.6
25% Percentil	20	43	32	0	3.33333	4.77733e+08	4.57373	0.0351187	0	1.1	0	0	0.158779	0	2.7	2.5
75% Percentil	21	52	83	25	10.3333	1.37107e+09	9.952	0.0732156	0	3.1	0.00662689	0.00254636	4.19682	0	5.4	4.5
Interquartilic Range	1	9	51	25	7	8.93339e+08	5.37827	0.0380968	0	2	0.00662689	0.00254636	4.03804	0	2.7	2

## Sheet: Not Stressed Group
SUBJECT NUMBER	AGE	MBI-SS score	H2S (ppb)	CH3SH (ppb)	(CH3)2S (ppb)	TOTAL BACTERIAL COUNTS (CELLS/ML)	Actinomyces odontolyticus (%REL)	Fusobacterium nucleatum (%REL)	Porphyromonas gingivalis (%REL)	Solobacterium moorei (%REL)	Treponema denticola (%REL)	Tannerella forsythia (%REL)	Veillonella dispar (%REL)	Tongue coating (score)	Plaque Index (%)	Ginvival Index (%)
1	18	35	39.6667	26.3333	4.33333	7.27765e+08	5.83031	0.0546962	0	0.3	0.000747379	0	0	0	1.8	1.8
2	19	20	56.3333	4	3.66667	1.75286e+09	2.09327	0.013068	0	0.9	0.00171237	0	0	1	3.6	4.5
5	19	33	51	15.6667	2.33333	3.05843e+09	3.15011	0.117282	0	1	0	0	2.12976	0	4.5	3.6
6	19	11	29.6667	1	8.33333	5.23231e+08	4.3014	0.0213153	0	0.5	0	0	0.958359	1	6.3	6.3
7	18	18	41	0	0	1.22429e+09	6.35198	0.0579726	0	1.7	0.0204918	0	0	0	0	0
8	19	29	38	8.33333	2.66667	1.64361e+09	4.70607	0.0268754	0	0.9	0.0173027	0.00921695	0.247262	1	5.4	2.7
9	19	31	34.3333	2	0	2.05686e+09	3.66666	0.0289798	0	0.3	0.0010711	0.000616051	0	0	1.8	0.9
10	19	28	53.6667	0	2.33333	1.13673e+09	2.38573	0.0299568	0	0.1	0	0.000369879	0.206361	0	2.7	2.7
11	18	26	41	0.666667	0	1.24619e+09	3.84798	0	0	0.1	0	0.000575864	1.77248	0	3.6	2.7
12	18	25	60	21	3.66667	2.99322e+09	5.36316	0.0421765	0	1.2	0.00198312	0.000662962	0.969972	0	4.5	4.5
13	19	38	31.6667	1	5.66667	4.75673e+08	3.81754	0.101517	0	0.5	0	0.00175729	0	0	2.7	1.8
14	18	40	30	4.33333	2.33333	2.20999e+09	7.87915	0.0170862	0	5	0.00134701	0.000119018	4.87723	0	3.6	3.6
16	19	39	36.6667	8.33333	0	4.8832e+08	2.46936	0.029117	0	0.7	0.00201467	0	1.92614	1	6.3	4.5
17	19	34	35	0	0	3.08583e+09	6.39759	0.0389154	0	0.7	0.00738897	0.000575564	6.23375	0	3.6	3.6
18	18	34	23	7	3.33333	2.10395e+09	3.08043	0.034241	0	0.9	0	0	4.74434	1	0	0
19	19	23	45.3333	5.33333	0	2.13852e+09	6.87777	0.0509684	0	2	0	0	5.12377	0	2.7	0.9
20	21	33	79	9.33333	22	6.2159e+08	9.58613	0.017371	0	1.7	0	0	0	1	4.5	1.8
24	21	24	10.6667	4	8.66667	1.42398e+09	0.771615	0.263274	0	0.3	0.000668258	0.00433458	0	1	0.4	5.4
26	21	18	28.6667	8.33333	0	1.87463e+09	7.12319	0.0448421	0	0.8	0	0.000216955	9.08168	0	1.8	1.8
27	21	31	13.6667	0	11.3333	1.01545e+09	3.4117	0.139877	0	0.7	0.0478839	0.00192214	0	1	6.3	5.4
28	19	25	21.6667	6	4	1.43459e+09	2.57138	0.019804	0	1	0	0	1.06333	0	0	0
29	20	24	49	10.6667	9	7.62908e+08	3.38846	0.0511765	0	0.7	0.00573353	0.00046236	1.08338	1	3.6	2.7
30	19	32	71.6667	8	4.33333	3.2891e+09	3.40487	0.0692352	0	2.5	0.000137489	0	3.59505	0	4.5	1.8
31	20	32	54.6667	8.33333	5.33333	2.96932e+08	14.2571	0.106259	0	1.4	0	0.00160782	1.13311	0	3.6	1.8
33	22	12	60.5	14	8	5.97745e+08	9.28754	0.0204509	0	1.3	0	0.000792238	8.18322	1	7.1	6.3
38	24	18	83.6667	26	4.66667	7.0002e+08	6.15772	0.0665537	0	2.6	0	0.00208071	0	0	1.8	3.6
39	21	19	51	0	0	6.84295e+08	8.75607	0.283418	0	1.7	0	0	0.132071	0	4.5	4.5
41	22	25	53	7.33333	2.33333	1.32799e+09	7.19489	0.0576879	0	4.1	0	0	5.21479	0	0.9	1.8
44	20	37	49.3333	0	0	4.82648e+08	9.66725	0.192331	0	1.8	0.0105147	0.00102033	0	0	4.5	5.4
45	20	15	89.3333	0	0	1.06474e+09	12.759	0.149189	0	1.4	0.116135	0.00246493	8.7671	0	0.9	0
46	23	33	76.3333	22	12	8.18771e+08	10.2575	0	0	1.9	0.00921704	0.000322071	5.00095	0	1.8	4.5
51	21	33	40	12.6667	7.33333	8.17866e+07	10.7091	0.127355	0	2.5	0	0	0	0	1.8	0.9
52	21	34	29.6667	13.6667	1.66667	3.03155e+08	2.71968	0.229229	0	0.4	0	0	1.80255	0	0.9	0
53	21	40	39.6667	12.6667	5	4.03916e+08	19.4006	0.149701	0	1.4	0.00464248	0.00228113	0.0822969	0	5.4	5.4
54	25	38	75.6667	27.6667	4.33333	3.69549e+08	12.4448	0.045102	0	1.8	0.0209112	0	6.2304	0	0.9	2.7
57	24	29	81.3333	10.3333	5.66667	4.15894e+08	1.92603	0.221492	0	1.7	0.00737141	0.00243102	0	1	5.4	4.5
58	22	52	38.6667	0	8.66667	1.05931e+08	11.0534	0.437042	0	3.1	0.00134437	0.00391793	0	0	2.7	0.9
59	21	32	31.3333	7	11.6667	2.70379e+08	19.4061	0.013608	0	1.7	0.000555869	0	3.12458	0	0	0
60	22	32	39	32.6667	3.33333	2.89154e+08	14.7244	0.248015	0	3.6	0.00550783	0	3.42598	0	4.5	2.7
61	22	23	57	0	0	3.78171e+08	3.80152	0.128716	0	2.6	0	0	0.896232	0	3.6	2.7
62	24	36	78.3333	3	0.666667	4.19528e+08	4.97955	0.0382759	0	0	0	0.00205814	0	0	5.4	3.6
63	23	38	55.6667	8	2.33333	9.66954e+08	14.6399	0.0370616	0	1.5	0.000636466	0.000775882	5.9334	0	4.5	4.5
64	19	29	20.6667	4	3.66667	3.166e+08	6.32275	0.136301	0	2.7	0.0557367	0.0276345	6.01666	1	4.5	3.6
65	20	16	1.66667	3	0.666667	2.392e+08	7.88457	0.0730403	0	1.7	0.0104901	0.00403483	7.61481	1	5.4	4.5
67	18	30	38.3333	8	5.33333	2.07688e+09	11.8632	0.0177312	0	1.6	0.0186752	0.0006316	13.4673	0	4.5	1.8
68	18	42	6.66667	5.33333	5.33333	6.83685e+08	7.95109	0.0647818	0	2.2	0	0	0	0	2.7	2.7
70	20	34	8.66667	0.666667	0	6.32828e+08	3.00456	0.0298979	0	1.5	0	0.0171069	2.51669	0	4.5	1.8
71	20	37	32	8	1	1.3776e+09	14.0904	0.030801	0	5.4	0.0271383	0	5.06916	1	2.7	2.7
1,8	20	29	50	8.66667	2	1.04456e+09	5.8877	0.0164721	0	0.6	0.00105824	0	0	0	1.8	1.8
74	21	31	2	2	0	2.31618e+08	6.85191	0.0239063	0	0.6	0.00803085	0	15.2646	0	3.6	5.4
77	20	33	56.3333	16.3333	12.6667	5.03613e+08	4.56544	0.130536	0	1.8	0.00933867	0.00334605	0	0	2.7	1.8
78	21	31	42.6667	5.66667	0.666667	2.77193e+08	10.9668	0.266138	0	0.7	0	0	15.6852	0	2.7	3.6
79	20	32	55.6667	7.66667	3.66667	8.98703e+08	3.95104	0.0318174	0	1.6	0	0	0	0	5.4	5.4
82	26	32	0	0	0	4.07809e+08	4.81331	0.224642	0	0.8	0.0243449	0.000807013	0	1	4.5	3.6
83	23	12	62.6667	5.33333	3.66667	1.61346e+09	8.588	0.0653647	0	3.4	0	0.000208522	2.7483	0	4.5	1.8
84	22	20	35	10	5.66667	2.79267e+08	8.68876	0.0517841	0	0.4	0.0218147	0	0.378714	0	4.5	3.6
85	21	23	51	5.33333	0	5.10085e+08	26.0018	0.105175	0	3.7	0.00836958	0.00453562	5.31667	0	0	0
Median	20	31	41	7	3.33333	7.0002e+08	6.35198	0.0517841	0	1.4	0.000747379	0.000216955	1.08338	0	3.6	2.7
25% Percentil	19	24	31.3333	2	0	4.07809e+08	3.80152	0.029117	0	0.7	0	0	0	0	1.8	1.8
75% Percentil	21	34	55.6667	9.33333	5.33333	1.42398e+09	9.66725	0.128716	0	1.9	0.00836958	0.00175729	5.06916	1	4.5	4.5
Interquartilic Range	2	10	24.3333	7.33333	5.33333	1.01617e+09	5.86573	0.0995988	0	1.2	0.00836958	0.00175729	5.06916	1	2.7	2.7
